# Supplementary material for: Combined seed and foliar pre-treatments with exogenous methyl jasmonate and salicylic acid mitigate drought-induced stress in maize
Source: PLoS One. 2020 May 1;15(5):e0232269. doi: 10.1371/journal.pone.0232269 (PMC7194409; doi:10.1371/journal.pone.0232269)
Supplement: S1 Dataset — (XLSX) [file pone.0232269.s001.xlsx]

## Sheet: Sheet1
Treatments	Control	Drought stress	SE													Treatmente	Control	Drought Stress	Se	se								Treatmente	Control	Drought Stress		Se	Se										Treatmente	Control	Drought Stress		SE	SE
C	0.493	0.345	0.004	0.004												C	0.2713	0.6803	0.045	0.092								C	0.2517	1.3467		0.05	0.13										C	0.384	0.5793		0.01	0.01
MeJA	0.716	1.328	0.015	0.032												MeJA	0.7653	1.0027	0.125	0.089								MeJA	0.8767	2.45		0.01	0.15										MeJA	0.4767	0.8803		0.01	0.06
SA	0.672	1.133	0.007	0.055												SA	1.0413	1.322	0.005	0.088								SA	0.7747	1.9533		0.04	0.07										SA	0.4713	0.8783		0.01	0.02
MeJA+SA	0.968	1.583	0.003	0.099												MeJA+SA	1.0933	1.7167	0.015	0.047								MeJA+SA	1.13	3.2683		0.07	0.07										MeJA+SA	0.5657	1.2447		0.01	0.01
																										µmol/min/mg protein

## Sheet: Sheet2
Treatments	Control	Drought Stress	SE	SE										Treatments	Control	Drought Stress	SE	SE															Treatments	Control	Drought Stress		SE	SE
C	0.02	0.017	0.0006	0.0005										C	11.15	4.19	0.46	1.09															C	0.04	0.028		0	0
MeJA	0.023	0.02	0.0008	0.0005										MeJA	10.98	10.91	0.51	0.45															MeJA	0.044	0.054		0.001	0.002
SA	0.021	0.022	0.0005	0										SA	13.27	10.42	1.07	1.02											%				SA	0.043	0.04		0.001	0.002
MeJA+SA	0.025	0.022	0.0003	0.001										MeJA+SA	15.9	15.52	1.38	1.08															MeJA+SA	0.046	0.063		0.001	0.001
								RDW
.

## Sheet: graph panels
										Root Length	Treatments	Control	Drought Stress	SE	SE								Shoot length	Treatments	Control	Drought Stress	SE Control	SE DS
											C	21.5	12.1	0.3	0.1									C	34.8	27.3	0.33	0.88
											MeJA	18.3	16.5	0.6	0.2									MeJA	32.6	31	0.16	0.57
											SA	15.5	19.8	0.7	0.1									SA	31.5	28.5	0.28	0.28
											MeJA+SA	26.8	21.5	0.9	0.2									MeJA+SA	35.6	31.5	1.3	0.76
																										34.8

## Sheet: Sheet5
	MDA										MDA nmol/g FW
Treatments	Control	Drought stress									Control	Drought		MDA SE
C	6.95	14.17									6.95cd±0.83	14.17a±1.11		0.8	1.11
MeJA	6.85	9.75									6.85cd±0.97	9.75b±0.94		0.9	0.94
SA	6.79	8.94									6.79cd±0.55	8.94b±1.14		0.5	1.14
MeJA+SA	6.93	7.61									6.93cd±0.85	7.61c±0.63		0.8	0.63
											LOX nmol/min/g FW
	LOX										Control	Drought		LOX SE
Treatments	Control	Drought stress									7.14e±0.65	20.54a±1.85		0.65	1.85
C	7.14	20.54									7.13e±0.55	15.37c±1.34		0.55	1.34
MeJA	7.13	15.37									6.96e±0.79	17.61b±1.55		0.79	1.55
SA	6.96	17.61									6.89e±0.83	12.47d±1.19		0.83	1.19
MeJA+SA	6.89	12.47
											H2O2 nmol/g FW
											Control	Drought		H2O2 SE
											4.13cd±0.75	9.54a±1.1		0.7	1.1
											3.93d±0.69	5.37b±0.95		0.69	0.95
											3.95cd±0.55	5.42b±0.83		0.5	0.83
	H2O2 nmol/g FW										3.85d±0.6	4.28c±0.77		0.6	0.77
Treatments	Control	Drought stress
C	4.13	9.54
MeJA	3.93	5.37
SA	3.95	5.42
MeJA+SA	3.85	4.28
											ABA ng/g FW
											Control	Drought		ABA SE
											61.2ef±7.41	188.4a±12.29		7.41	12.29
	ABA ng/g FW										59.3ef±5.85	96.7d±9.55		5.85	9.55
Treatments	Control	Drought stress									55.6ef±5.54	167.9b±13.57		5.54	13.57
C	61.2	188.4									51 f ±3.21	156.8c±13.42		3.21	13.42
MeJA	59.3	96.7
SA	55.6	167.9
MeJA+SA	51	156.8
